# Supplementary material for: Early Life Low-Calorie Sweetener Consumption Impacts Energy Balance during Adulthood
Source: Nutrients. 2022 Nov 8;14(22):4709. doi: 10.3390/nu14224709 (PMC9694170; doi:10.3390/nu14224709)
Supplement: Supplementary file 1 [file nutrients-14-04709-s001.zip]

Archive with 1 entries (1 files):
- nutrients-2018042-supplementary.pdf
